# Supplementary material for: The TGFβ Induced MicroRNAome of the Trabecular Meshwork
Source: Cells. 2024 Jun 19;13(12):1060. doi: 10.3390/cells13121060 (PMC11201560; doi:10.3390/cells13121060)
Supplement: Supplementary file 1 [file cells-13-01060-s001.zip]

Archive with 1 entries (1 files):
- cells-3016372-supplementary.pdf
